# Supplementary material for: Efficient Recovery of Collagen from Tannery Waste Materials and Its Integration into Functional Hydrogel Systems
Source: Gels. 2026 Apr 1;12(4):301. doi: 10.3390/gels12040301 (PMC13115700; doi:10.3390/gels12040301)
Supplement: Supplementary file 1 [file gels-12-00301-s001.zip]

Archive with 4 entries (4 files):
- Video S1 Ionic Conductivity.mp4
- Video S2 Elasticity and Flexibility.mp4
- Video S3 Self-healing Behavior.mp4
- Supporting information file.pdf
